# Supplementary material for: Integrated spatial omics of metabolic reprogramming and the tumor microenvironment in pancreatic cancer
Source: iScience. 2025 May 15;28(6):112681. doi: 10.1016/j.isci.2025.112681 (PMC12177182; doi:10.1016/j.isci.2025.112681)
Supplement: Table S2. Annotated metabolites among the metabolic pathways analyzed in this study [file mmc2.xlsx]

## Sheet: Sheet1
Metabolites	Formula	Adduct	Theoretical	Measured	Relative
			m/z	m/z	Error
					(ppm)
Glycine	C2H5NO2	M-H	74.025	74.0248	3.1286
Alanine	C3H7NO2	M-H	88.0401	88.0404	2.9338
Lactic acid	C3H6O3	M-H	89.0243	89.0244	1.4527
Cytosine	C4H5N3O	M-H2O-H	92.0253	92.0249	4.9325
Acetic acid	C2H4O2	M+K-2H	96.9703	96.9697	5.7682
Serine	C5H14N2	M+H+	103.125	103.124	18.3826
Choline	C3H7NO3	M-H	104.036	104.035	6.0088
Histamine	C5H14NO	M+	104.108	104.108	6.779
Proline	C5H9N3	M+H	112.088	112.087	6.4903
Maleic acid	C4H2O4	M-H	112.988	112.988	1.1943
Threonine	C5H9NO2	M-H	114.057	114.056	8.5842
Taurine	C4H4O4	M-H	115.005	115.004	10.7179
Pyroglutamic acid	C4H9NO3	M-H	118.049	118.051	15.9442
Creatine	C2H7NO3S	M-H	124.007	124.007	3.5858
Isoleucine	C5H7NO3	M-H	128.036	128.035	2.2075
Asparagine	C4H9N3O2	M-H	130.062	130.062	4.1822
Ornithine	C6H13NO2	M-H	130.086	130.087	11.7376
2-Furoic acid	C4H8N2O3	M-H	131.044	131.046	18.5692
Threonic acid	C5H12N2O2	M-H	131.083	131.083	4.4302
Gamma-Aminobutyric acid	C5H5N5	M-H-	134.047	134.047	2.9912
Glutamine	C5H4O3	M+Na	135.004	135.005	9.3349
Glutamic acid	C4H8O5	M-H	135.03	135.03	4.4923
Hydroquinone	C4H9NO2	M+K-2H	140.011	140.012	5.9266
Xanthine	C5H10N2O3	M-H	145.062	145.062	2.1089
Glycerophosphoric acid	C5H9NO4	M-H	146.043	146.046	18.8891
Aspartic acid	C6H6O2	M+K-2H	146.982	146.985	19.4804
Histidine	C5H4N4O2	M-H	151.027	151.026	2.8694
Succinic acid	C3H9O6P	M-H2O-H	152.995	152.995	1.6271
Valine	C4H7NO4	M+Na-2H	154.013	154.012	2.419
Homocysteic acid	C6H9N3O2	M-H	154.062	154.062	1.464
Quinolinic acid	C4H6O4	M+K-2H	154.974	154.975	8.9758
Uric acid	C5H11NO2	M+K	156.043	156.042	7.3288
Hypoxanthine	C4H9NO5S	M-H2O-H	163.999	164.002	19.127
Ascorbic acid	C7H5NO4	M-H	166.016	166.015	9.8986
Dopamine	C5H4N4O3	M-H	167.022	167.021	2.7221
Dialuric acid	C4H6O5	M+Cl-	168.989	168.99	9.1556
3,4-Dihydroxymandelic acid	C5H4N4O	M+K	175.002	175.002	3.1973
Galactaric acid; Glucaric acid	C6H8O6	M-H	175.024	175.025	5.6174
D-Xylose; D-Ribose; D-Xylulose	C8H11NO2	M+Na	176.068	176.068	1.1872
Theobromine; Paraxanthine; Theophylline	C4H4N2O4	M+Cl	178.989	178.987	14.1779
Glucosamine; beta-D-Glucosamine	C8H8O5	M-H	183.029	183.03	3.0209
D-Glucose; D-Galactose; D-Mannose	C9H21N3O	M-H-	186.158	186.161	15.9027
gamma-Glutamylalanine	C6H10O8	M-H2O-H	191.019	191.019	2.8701
Phosphoserine	C5H10O5	M+FA-H	195.051	195.051	0.3776
N1-Acetylspermine	C7H8N4O2	M+Na	203.054	203.054	1.2881
Malonylcarnitine	C6H13NO5	M+Cl	214.048	214.049	4.4208
Traumatic acid	C6H12O6	M+Cl	215.033	215.033	0.9107
Isobutyryl-L-carnitine	C8H14N2O5	M-H	217.083	217.083	1.7626
S-Cysteinosuccinic acid	C3H8NO6P	M+Cl	219.976	219.978	8.8134
Taurine sulfate	C12H28N4O	M+H-H2O	227.225	227.224	5.4698
Spermic acid 1	C10H17NO6	M-H2O-H	228.086	228.087	3.5947
FA(14:0)	C12H20O4	M+H	229.143	229.143	1.3974
FA(16:1)	C11H22NO4	M+	232.156	232.154	8.7495
FA(16:0)	C7H11NO6S	M-H	236.021	236.023	9.231
Imidazole acetol-phosphate	C10H26N4	M+Cl-	237.185	237.185	1.3249
Inosine	C2H5NO7S2	M+Na-2H	239.925	239.925	1.0607
Pyridoxal 5'-phosphate	C10H23N3O2	M+Na	240.168	240.168	2.1167
Uridine	C14H28O2	M+Na-2H	249.184	249.184	1.528
FA(18:2)	C16H30O2	M-H	253.217	253.217	1.5665
8-Isoprostane	C16H32O2	M-H	255.232	255.233	3.1408
FA(18:1)	C6H9N2O5P	M+FA-H	265.023	265.023	1.652
12,13-DHOME	C10H12N4O5	M-H	267.075	267.074	4.8686
FA(19:1)	C8H10NO6P	M+Na-2H	267.998	267.999	3.8399
FA(18:0)	C9H12N2O6	M+Cl	279.038	279.039	2.9831
Glutathione	C18H32O2	M-H	279.232	279.233	4.5434
Leukotriene B4	C20H40	M-H	279.308	279.306	7.4315
Ricinoleic acid	C18H34O2	M-H	281.249	281.249	1.5249
Octadecanamide	C18H34O4	M-H2O-H	295.226	295.227	4.3413
FA(20:2)	C19H36O2	M-H	295.261	295.264	10.37
FA(20:1)	C18H36O2	M+Na-2H	305.248	305.246	5.0433
FA(20:0)	C10H17N3O6S	M-H	306.075	306.077	5.7409
Vephylline; Xanthinol	C20H32O4	M-H2O-H	317.212	317.212	1.2396
FA(22:1)	C18H34O3	M+Na-2H	319.223	319.226	7.9881
15-HETE	C18H37NO	M+K-2H	320.233	320.236	10.051
FA(24:1)	C20H36O2	M+Na-2H	329.246	329.246	0.5751
2-O-(6-Phospho-alpha-mannosyl)-D-glycerate	C20H38O2	M+Na-2H	331.264	331.262	7.9361
Alpha-Lactose	C20H40O2	M+Na-2H	333.273	333.277	13.0144
Palmitoylcarnitine	C13H21N5O4	M+Cl	346.127	346.129	4.3338
Orotidylic acid	C6H14N4O2	2M-H-	347.218	347.216	7.4085
Phosphoribosyl pyrophosphate	C22H42O2	M+Na-2H	359.293	359.293	0.2899
Prostaglandin PGE2 glyceryl ester	C20H32O3	M+FA-H	365.236	365.233	8.5648
Adenosine phosphosulfate	C24H46O2	M-H	365.341	365.342	4.7278
Oleoylcarnitine	C9H17O12P	M+Na-2H	369.022	369.02	5.5702
Stearoylcarnitine	C12H22O11	M+Cl	377.084	377.086	4.6391
LPA(16:1)	C6H12O7	2M-H-	391.107	391.109	3.9076
LPA(19:0)	C23H46NO4	M+	400.343	400.342	2.6638
LPE(16:0); GPE(16:0)	C10H13N2O11P	M+Cl	402.994	402.995	3.5042
LPE(18:0)	C5H13O14P3	M+Na-2H	410.925	410.926	4.749
LPE(18:2)	C23H38O7	M-H	425.256	425.255	2.9118
Glycocholic acid	C10H14N5O10PS	M-H	426.014	426.013	2.6615
GPG(18:1)	C25H48NO4	M+	426.359	426.358	3.6976
GPC(16:0)	C25H50NO4	M+	428.377	428.373	8.0026
FAHFA(18:1(9Z)/6-O-16:0)	C19H39O6P	M+FA-H	439.247	439.247	0.6422
Limonexic acid	C22H45O7P	M-H	451.282	451.283	2.051
FA(17:0)	C21H44NO7P	M-H	452.278	452.278	0.7811
LPC(20:3)	C23H48NO7P	M-H2O-H	462.299	462.298	0.8764
TG(31:0)	C23H44NO7P	M-H	476.274	476.278	9.9267
Biotinyl-5'-AMP	C9H13N3O5	2M-H-	485.161	485.163	3.5414
Cer(d34:1)	C26H43NO6	M+Cl	500.274	500.278	9.6399
LPC(20:4)	C24H47O9P	M-H	509.288	509.288	0.3627
PI(18:1)	C24H50NO7P	M+Na	518.322	518.322	0.3012
LPC(20:1)	C34H64O4	M-H	535.469	535.473	7.2933
FAHFA(18:1(9Z)/12-O-18:0)	C26H30O10	M+K-2H	539.132	539.133	0.4419
D-Glucuronic acid 1-phosphate	C17H34O2	2M-H	539.499	539.505	9.5115
GPC(20:2)	C28H52NO7P	M+H	546.357	546.355	2.9963
DG(32:2)	C34H64O6	M+H-H2O	551.472	551.468	8.779
Guanosine	C20H28N7O9PS	M+H-H2O	556.135	556.138	5.1507
LPC(22:2)	C34H67NO3	M+Na	560.501	560.501	0.2471
CE(12:0)	C28H50NO7P	M+Cl	578.302	578.302	0.0124
CE(14:0)	C27H51O12P	M-H2O-H	579.296	579.293	4.1183
L-AMP	C28H56NO7P	M+Cl	584.347	584.349	2.9278
NADH	C36H68O4	M+Na-2H	585.486	585.486	1.1094
SM(d30:0)	C6H11O10P	2M+K	586.98	586.981	1.2232
PE(14:1)	C28H54NO7P	M+FA-H	592.364	592.362	3.4275
CE(16:2)	C35H64O5	M+Cl	599.444	599.445	1.437
PA(O-34:0)	C30H27N5O7	M+K	608.155	608.154	2.1079
TG(36:0)	C30H58NO7P	M+Cl	610.363	610.365	3.1789
FA(22:4)	C39H68O2	M+FA-H	613.523	613.52	3.829
Dodecenoylcarnitine	C41H72O2	M+K-2H	633.503	633.502	1.5642
PE(16:1)	C21H18N7O9PS2	M+K	645.995	645.998	4.3427
GlcCer(d34:1)	C21H29N7O14P2	M+H-H2O	648.116	648.122	9.4781
PC(30:0)	C35H75N2O6P	M+H	651.548	651.544	7.5048
TG(37:0)	C37H72NO7P	M-H2O-H	654.487	654.486	1.5393
CE(20:5)	C43H72O2	M+K-2H	657.501	657.502	1.2809
CerP(d40:1)	C37H75O7P	M-H	661.523	661.518	7.1167
PE(18:4)	C39H74O6	M+Na	661.539	661.538	1.9424
PE(18:3)	C22H36O2	2M-H	663.535	663.536	1.3339
Maltotetraose; Mannan; Stachyose	C19H35NO4	2M-H	681.503	681.506	4.2906
SM d36:2	C39H76NO7P	M-H2O-H	682.522	682.518	6.7765
PE(20:0)	C40H77NO8	M+H-H2O	682.567	682.562	7.101
PE(36:3); PC(33:3)	C38H76NO8P	M-H2O-H	686.519	686.513	9.4025
PA(36:1)	C40H76O6	M+Cl	687.529	687.534	5.9471
GlcCer(d36:2)	C47H74O2	M+Na-2H	691.544	691.543	0.9013
Galactosylceramide (d36:1)	C40H80NO6P	M+H	702.581	702.58	1.2672
SM(d18:0/16:1(9Z)(OH))	C41H74NO7P	M-H2O-H	704.496	704.502	7.6246
Docosahexaenoyl Ethanolamide	C41H76NO7P	M-H2O-H	706.514	706.518	4.8984
CE(13D3)	C24H42O21	M+2Na-H	711.193	711.193	0.3846
PC(33:2)	C41H81N2O6P	M+H-H2O	711.577	711.581	5.2748
PC(30:2)	C41H82NO7P	M+H-H2O	714.574	714.58	7.9273
PE(38:6)	C41H76NO8P	M-H2O-H	722.506	722.513	9.3569
PC(18:0)	C39H75O8P	M+Na-2H	723.5	723.495	8.1259
TG(41:0)	C42H79NO8	M+H	726.586	726.588	2.7819
PC(30:1)	C42H81NO8	M+H	728.609	728.604	7.113
PG(34:0)	C39H77N2O7P	M+Na-2H	737.521	737.521	0.0712
PE(38:5)	C24H37NO2	2M-H	741.554	741.558	4.31
PC(18:2)	C49H82O3	M+Na	741.613	741.616	3.4642
TG(42:2)	C41H78NO8P	M-H	742.54	742.539	0.566
PC(32:1)	C38H72NO8P	M+FA-H	746.502	746.498	5.6485
PC(32:0)	C42H84NO7P	M+H	746.612	746.606	7.8822
PC(35:4)	C44H84O6	M+K	747.584	747.59	8.3082
GlcCer(d40:1)	C38H74NO8P	M+FA-H	748.519	748.513	7.7659
TG(42:0)	C40H79O10P	M-H	749.528	749.534	8.3811
TG(43:1)	C43H78NO7P	M-H	750.537	750.544	9.1611
PC(34:2)	C44H84NO7P	M+H-H2O	752.597	752.596	1.743
PC(34:1)	C45H82O6	M+Cl	753.577	753.581	4.358
PE(20:3)	C40H78NO8P	M+Na	754.537	754.536	2.0704
PS(36:2)	C14H19N2O7P	2M+K	755.149	755.149	0.2013
TG(47:2)	C40H80NO8P	M+Na	756.553	756.551	2.4291
3-Sulfogalactosylceramide (O-d36:1)	C43H78NO8P	M-H	766.534	766.539	6.4114
PC(36:0)	C46H89NO8	M+H-H2O	766.664	766.656	9.7842
PE(20:2)	C45H86O6	M+2Na-H	767.616	767.614	2.7203
PS(38:3)	C46H86O6	M+2Na-H	779.61	779.614	4.3085
GlcCer(d38:1)	C42H80NO8P	M+Na	780.554	780.551	3.1825
PA(40:1)	C42H82NO8P	M+Na	782.567	782.567	0.7286
SM D38:2	C43H80NO7P	M+Cl	788.537	788.537	0.5206
PE(22:6)	C42H78NO10P	M+H	788.546	788.544	2.6903
PE(42:7)	C50H92O6	M+H	789.702	789.697	6.8816
PS(38:0)	C42H81NO11S	M+H-H2O	790.548	790.55	3.452
PS(37:2)	C44H88NO8P	M+H	790.632	790.632	0.345
PE(42:5)	C43H82NO7P	M+K-2H	792.531	792.532	0.3889
PE(40:1); PC(37:1)	C44H80NO10P	M-H2O-H	794.537	794.534	4.2031
PC(36:4)	C44H85NO8	M+K	794.591	794.591	0.826
DG(44:4)	C43H83O8P	M+K-2H	795.53	795.531	1.5013
PE(DiMe(9,3)/DiMe(9,3))	C43H85N2O6P	M+K	795.573	795.578	5.5792
PE(37:0)	C45H78NO7P	M+Na	798.541	798.541	0.1655
PC(36:2)	C47H80NO8P	M-H2O-H	798.547	798.544	3.6402
SM(d16:2(4E,8Z)/23:0)	C44H86NO10P	M-H2O-H	800.573	800.581	9.7298
PG(36:1)	C43H80NO10P	M+H	802.552	802.559	8.9177
SM(d39:1); SM(d17:1/22:0)	C47H84NO8P	M-H2O-H	802.577	802.575	2.6604
PE(24:1)	C45H88NO8P	M+H	802.634	802.632	1.9246
PC(20:4); PC(22:4)	C44H80NO8P	M+Na	804.551	804.551	0.0496
PS(40:5)	C47H84O5	M+2K-H	805.551	805.551	0.0992
PS(38:1)	C41H70NO10P	M+K	806.44	806.437	3.7477
PG(40:7)	C42H84NO8P	M+2Na-H	806.566	806.565	2.1804
PE(44:10)	C44H84NO8P	M+Na	808.582	808.583	1.1301
PS(35:0)	C44H87N2O6P	M+K	809.59	809.593	3.8716
PE(39:1); PC(36:1)	C42H81O10P	M+Cl	811.526	811.526	0.0008
PE(22:3)	C44H89N2O6P	M+K	811.608	811.609	1.7445
PG(40:4)	C47H92NO7P	M+H	814.674	814.668	6.7046
PC(40:9)	C46H84NO7P	M+Na	816.587	816.588	0.7483
PC(38:5)	C46H80NO10P	M-H2O-H	818.535	818.534	1.2386
PC(24:0)	C44H84NO10P	M+H	818.584	818.591	7.9507
PS(37:6)	C46H77O10P	M+H	821.533	821.533	0.4506
PC(38:4)	C49H78NO8P	M+H-H2O	822.537	822.544	7.7478
PS(40:6)	C41H80NO10P	M+FA-H	822.558	822.55	9.1144
PI(34:1)	C44H86NO8P	M+K-2H	824.563	824.558	6.8302
PC(37:6)	C45H84NO7P	M+2Na-H	826.567	826.57	3.8901
PS(40:4)	C46H83O10P	M+H	827.578	827.58	1.5206
PC(38:6)	C48H78NO8P	M+H	828.557	828.554	4.2028
PS(P-42:6)	C46H82NO8P	M+Na	830.563	830.567	5.2201
DMPE(44:11)	C48H96NO7P	M+H	830.703	830.7	3.8686
PE(42:10)	C43H72NO10P	M+K	832.455	832.452	3.0723
PG(38:0)	C46H84NO8P	M+Na	832.582	832.583	1.3687
PC(42:9)	C46H78NO10P	M-H	834.521	834.529	9.5794
TG(55:9)	C43H81O13P	M-H	835.535	835.534	0.9363
PE(46:0)	C45H78NO8P	M+FA-H	836.538	836.545	7.7099
PS(42:11)	C46H82NO10P	M-H	838.562	838.56	1.6807
PI(36:1)	C46H80NO8P	M+K	844.523	844.525	2.9755
TG(51:1)	C48H82NO9P	M-H	846.562	846.565	4.3804
PE(44:9)	C51H80NO8P	M+H-H2O	848.555	848.559	5.0216
TG(52:3)	C47H74NO8P	M+K	850.472	850.478	6.9102
PC(44:2)	C44H87O10P	M+2Na-H	851.577	851.575	2.3343
PE(48:1)	C50H82NO8P	M+H	856.581	856.585	5.1611
Diadenosine pentaphosphate	C58H94O6	M+H-H2O	869.709	869.702	7.5628
TG(59:12)	C51H102NO8P	M+H-H2O	870.729	870.732	2.6277
TG(59:11)	C48H72NO10P	M+Na	876.476	876.479	3.1702
PA(50:0)	C45H85O13P	M+Na-2H	885.545	885.547	2.3266
PC(44:0)	C54H102O6	M+K	885.732	885.731	1.2
DMPE(48:0)	C49H80NO8P	M+FA-H	886.552	886.56	9.7989
PS(44:8)	C55H100O6	M+K	895.717	895.715	2.1218
PC(42:8)	C52H100NO8P	M+H	898.733	898.726	7.9052
TG(55:4)	C53H104NO8P	M+H	914.757	914.757	0.0432
PC(48:2)	C20H29N10O22P5	M+H	917.018	917.022	4.7701
PS(48:0)	C62H96O6	M+H-H2O	919.724	919.718	6.9612
PS(42:4)	C62H98O6	M+H-H2O	921.736	921.734	2.1951
DMPE(44:8)	C53H105O8P	M+Na	923.745	923.744	1.5615
TG(56:3)	C52H104NO8P	M+Na	924.745	924.739	5.9883
TG(60:4)	C55H110NO8P	M-H2O-H	924.778	924.779	0.5734
DMPE(48:1)	C50H82NO10P	M+K	926.523	926.531	8.2451
PS(44:4)	C50H84NO8P	M+2K-H	934.51	934.513	2.3991
TG(60:9)	C58H104O6	M+K	935.753	935.746	6.5668
TG(61:5)	C56H108NO8P	M+H-H2O	936.777	936.779	2.0306
TG(59:6)	C54H106NO10P	M+H-H2O	942.76	942.753	7.2204
TG(60:2)	C48H86NO10P	M+2K-H	944.522	944.518	4.7018
TG(60:6)	C51H86NO8P	M+2K-H	948.529	948.528	0.4132
TG(64:5)	C59H108O6	M+K-2H	949.769	949.763	5.955
TG(62:2)	C63H114O6	M+H-H2O	949.854	949.859	5.4486
Hexacosanoyl carnitine	C55H108NO8P	M+Na	964.77	964.77	0.2724
TG(70:1)	C50H90NO10P	M+2K-H	972.55	972.549	0.419
Adenine	C63H104O6	M+Na	979.767	979.773	5.351
Malic acid	C64H114O6	M+H	979.873	979.869	4.122
N1-Acetylspermidine	C62H108O6	M+2Na-H	993.778	993.786	7.9675
Spermine	C63H118O6	M+Na	993.88	993.882	1.5583
Gluconic acid	C63H110O6	M+K	1001.8	1001.79	7.0807
N-Methylputrescine	C67H120O6	M+H-H2O	1003.9	1003.91	7.2172
Cystathionine	C65H122O6	M+2Na-H	1043.9	1043.9	0.6132
Arginine	C33H65NO4	2M+K	1117.94	1117.95	8.3674
Cytidine	C73H140O6	M+2K-H	1189.98	1189.98	6.9263
