# Supplementary material for: Integrated spatial omics of metabolic reprogramming and the tumor microenvironment in pancreatic cancer
Source: iScience. 2025 May 15;28(6):112681. doi: 10.1016/j.isci.2025.112681 (PMC12177182; doi:10.1016/j.isci.2025.112681)
Supplement: Table S3. Representative differentially enriched metabolites in pathological subregions of spatial metabolomics [file mmc3.xlsx]

## Sheet: Sheet1
Adduct Mass	ppm	Metabolites	Mode	VIP	p-value	q-value
822.544	7.7478	PE(44:10)	Positive	2.2848	0	0
280.094	15.9115	Tolmetin	Positive	2.1909	0	0
518.322	0.3012	GPC(16:0)	Positive	1.9859	0	0
156.042	7.3288	L-Valine; Norvaline; 5-Aminopentanoic acid	Positive	1.27	7.7e-265	1.09e-263
546.355	2.9963	LPC(20:3)	Positive	1.2488	0	0
780.551	3.1825	PC(34:2)	Positive	4.6134	0	0
798.541	0.1655	PE(22:6)	Positive	2.6265	0	0
806.565	2.1804	PE(37:0); PC(34:0)	Positive	2.7265	0	0
821.533	0.4506	PG(40:7)	Positive	1.7169	0	0
826.57	3.8901	PE(22:3)	Positive	1.2341	0	0
233.08	0.586	Phenazine-2,3-diamine	Positive	1.0466	7.11e-277	1.3e-275
429.24	9.4094	Bis(2-ethylhexyl) phthalate	Positive	2.0739	3.2e-262	4.4e-261
787.606	9.3854	Lepidiumterpenyl ester; MG(20:2); Persenone B	Positive	1.2659	9.36e-272	1.53e-270
162.113	13.0726	beta-Hydroxy-gamma-trimethylaminobutyric acid	Positive	1.4899	4.91e-253	5.84e-252
848.559	5.0216	DMPE(44:11)	Positive	2.6596	0	0
104.108	6.779	Choline	Positive	2.9956	0	0
277.106	0.5215	4,5-Dihydro-6-(4-(imidazol-1-yl)phenyl)-5-methyl-3(2H)-pyridazinone	Positive	1.3261	1.84e-241	2.08e-240
594.238	6.0239	Butirosina	Positive	2.9683	0	0
317.115	2.8015	Tanshinone IIA; (E)-1-[4-Hydroxy-3-(3-methyl-1,3-butadienyl)phenyl]-2-(3,5-dihydroxyphenyl)ethylene; 1-Methoxy-4-[5-(4-methoxyphenoxy)-3-penten-1-ynyl]benzene	Positive	5.7977	0	0
761.593	4.2064	MG(20:3)	Positive	1.108	3.6e-234	3.6e-233
809.593	3.8716	SM(d16:2(4E,8Z)/23:0)	Positive	1.8316	3.03e-266	4.44e-265
782.567	0.7286	PC(34:1)	Positive	2.7587	1.49e-253	1.82e-252
325.107	0.0542	S-6-Hydroxywarfarin; S-4'-Hydroxywarfarin; R-4'-Hydroxywarfarin	Positive	1.1671	1.03e-236	1.08e-235
95.0604	17.3457	Methylpyrazine	Positive	1.3372	1.27e-180	3.92e-180
808.583	1.1301	PC(36:2)	Positive	2.9941	5.73e-224	5.61e-223
201.939	13.8166	2-Thiothiazolidine-4-carboxylic acid	Positive	2.5442	6.57e-275	1.16e-273
830.567	5.2201	PC(38:5)	Positive	1.2906	2.25e-240	2.47e-239
804.551	0.0496	PC(36:4)	Positive	2.9538	8.87e-286	1.7e-284
265.204	2.3139	1-Ethylpiperidine; Cyclohexanemethylamine	Positive	1.1159	2.93e-159	6.21e-159
112.087	6.4903	Histamine	Positive	1.7783	9.21e-209	6.98e-208
805.551	0.0992	DG(44:4)	Positive	1.7996	2.42e-270	3.68e-269
283.134	1.4834	Myrigalone A; Myrigalone E	Positive	1.2938	1.14e-215	9.8e-215
126.027	16.1288	N-Methyl-N-nitrosourea; Biuret	Positive	1.0172	3.07e-168	7.3e-168
201.091	2.4929	Safynol	Positive	1.0227	1.07e-159	2.28e-159
529.4	1.784	Rocuronium	Positive	1.0177	2.36e-151	4.48e-151
219.03	1.2814	Diphenyl disulfide	Positive	1.5101	8.82e-207	6.47e-206
319.121	1.213	2,4,5-Triphenylimidazole	Positive	1.0456	2.42e-178	7.1e-178
175.119	10.1748	L-argininium(1+)	Positive	1.1979	1.43e-161	3.15e-161
325.177	1.4121	(8R,9S,10R,13S,14S,17S)-17-Hydroxy-10,13-dimethyl-6,7,8,9,11,12,14,15,16,17-decahydro-1H-cyclopenta[a]phenanthrene-2,3-dione; 4-Androsten-4-ol-3,17-dione	Positive	1.6608	9.26e-197	5.22e-196
557.1	0.6445	Ceftobiprole	Positive	2.024	1.08e-218	9.89e-218
832.583	1.3687	PC(38:4)	Positive	2.5171	2.95e-256	3.71e-255
248.116	3.7234	semustine	Positive	2.6987	2.32e-175	6.39e-175
921.734	2.1951	TG(59:11)	Positive	1.0505	1.31e-94	1.52e-94
170.037	10.1082	3-Methylindole	Positive	1.0562	4.16e-127	6.06e-127
756.551	2.4291	PC(32:0)	Positive	1.1656	1.61e-155	3.28e-155
895.715	2.1218	TG(52:3)	Positive	1.1592	5.96e-85	6.72e-85
816.588	0.7483	PC(20:4); PC(22:4)	Positive	1.072	1.47e-155	3.02e-155
235.18	4.2828	Lidocaine	Positive	1.4524	4.95e-151	9.27e-151
137.071	13.0899	1-Methylnicotinamide	Positive	2.2447	3.27e-187	1.23e-186
639.51	6.6109	Tetradecyl nicotinate	Positive	1.1837	8.15e-74	8.81e-74
204.124	6.3509	N-(3-Methylbut-2-EN-1-YL)-9H-purin-6-amine	Positive	2.5884	1.37e-213	1.14e-212
428.373	8.0026	Stearoylcarnitine	Positive	1.2484	1.83e-156	3.8e-156
169.988	0.4412	2-Oxothiazolidine-4-carboxylic acid	Positive	1.8689	2.03e-271	3.19e-270
203.054	1.2881	Theobromine; Paraxanthine; Theophylline	Positive	1.4321	2.93e-291	6.15e-290
643.53	0.7762	DG(38:5)	Positive	1.0057	2.9e-117	3.92e-117
881.757	1.6376	Glycerol 2,3-di-(9Z-octadecenoate) 1-hexadecanoate	Positive	1.1355	1.01e-206	7.28e-206
682.562	7.101	GlcCer(d34:1)	Positive	1.1113	7.61e-163	1.71e-162
673.549	3.51	Phytosphingosine	Positive	1.0766	9.52e-171	2.35e-170
601.812	6.7264	3,3'-Diiodothyronine; 3,5-Diiodothyronine	Positive	1.002	1.78e-172	4.54e-172
594.486	9.5971	Cer(t18:0/16:0)	Positive	1.0529	1.58e-167	3.69e-167
227.224	5.4698	N1-Acetylspermine	Positive	1.0903	1.28e-273	2.16e-272
696.974	4.193	N-Heptafluorobutyrylproline	Positive	1.0107	2.03e-164	4.62e-164
605.336	1.2361	Perlapine	Positive	1.0645	1.43e-177	4.12e-177
587.315	0.4144	Manzamine A	Positive	1.0184	1.38e-189	5.62e-189
676.178	5.8091	Gluten exorphin A5	Positive	1.0039	2.54e-192	1.18e-191
617.331	8.1221	Stercobilin	Positive	1.1727	1.17e-177	3.4e-177
714.58	7.9273	PE(20:0)	Positive	1.0481	1.11e-174	2.99e-174
661.343	8.3459	Capsianoside I	Positive	1.1725	1.54e-182	5.13e-182
635.537	6.9027	Randilongin	Positive	1.1992	1.24e-175	3.46e-175
621.161	8.5418	Secalonic acid A	Positive	1.1979	1.62e-188	6.24e-188
617.514	0.2819	1-Palmitoyl-2-linoleoyl-3-acetyl-rac-glycerol	Positive	1.2942	2.9e-192	1.33e-191
135.005	9.3349	2-Furoic acid	Positive	2.8556	0	0
679.18	7.0275	Nicomol	Positive	1.0328	1.57e-162	3.5e-162
705.579	1.3449	DG(39:0)	Positive	1.0976	2.46e-200	1.55e-199
577.143	4.9677	Sultamicillin	Positive	1.104	1.26e-182	4.23e-182
567.126	7.5608	(2S,2''S,3S,3''R,4S)-3,4',5,7-Tetrahydroxyflavan(2->7,4->8)-3,4',5,7-tetrahydroxyflavan	Positive	1.1285	9.07e-195	4.69e-194
586.834	9.2907	4,5-Dinitro-7,8-dithiabicyclo[4.2.0]octa-1(6),2,4-triene-2-carboxylic acid	Positive	1.0235	9.36e-192	4.24e-191
611.161	3.1528	Multinoside A; Rutin; Lampranthin II	Positive	1.0892	1.02e-167	2.39e-167
666.174	6.3173	N-Acetyl-N-[1-(1,1'-biphenyl-4-ylmethyl)-2-oxoazepan-3-YL]-3,4-diphosphonophenylalaninamide	Positive	1.1193	7.33e-184	2.54e-183
608.66	0.26	1,2,3,4,6,7,8,9,10,10,11,11-Dodecachloro-1,4,4a,5a,6,9,9a,9b-octahydro-1,4:6,9-dimethanodibenzofuran	Positive	1.2108	1.43e-191	6.44e-191
592.152	1.5957	3-[(2E)-2-[(E)-4-(1,3-Dibutyl-4,6-dioxo-2-sulfanylidene-1,3-diazinan-5-ylidene)but-2-enylidene]-1,3-benzoxazol-3-yl]propane-1-sulfonic acid	Positive	1.1389	1.69e-171	4.23e-171
711.387	8.6095	12-O-Retinoylphorbol-13-acetate	Positive	1.1504	3.32e-183	1.13e-182
631.148	1.0127	Avatrombopag	Positive	1.4437	1.04e-178	3.09e-178
661.538	1.9424	TG(36:0)	Positive	1.2668	1.01e-194	5.16e-194
637.535	7.3789	3-(all-trans-octaprenyl)benzene-1,2-diol	Positive	1.4033	7.36e-213	6e-212
603.99	2.6391	Indoxacarb	Positive	1.273	3.26e-191	1.43e-190
667.369	0.6048	Coroloside	Positive	1.3373	1.5e-194	7.61e-194
617.668	5.3841	N,N-Dimethyloctadecylamine	Positive	1.0329	2.78e-184	9.72e-184
702.58	1.2672	CerP(d40:1); PC(P-16:0/P-16:0)	Positive	1.1187	1.99e-204	1.37e-203
596.499	2.465	Cer(d35:1)	Positive	1.3226	5.43e-189	2.11e-188
579.135	5.8737	Quercetin 3-arabinoside 7-glucoside; Quercetin 3-glucoside 7-xyloside; Quercetin 3-lathyroside	Positive	1.2868	1.27e-192	5.93e-192
623.135	1.9324	eq-4''-Hydroxymaysin	Positive	1.3431	3.8e-197	2.2e-196
711.193	0.3846	Maltotetraose; Mannan; Stachyose	Positive	1.0246	2e-201	1.27e-200
578.491	7.7017	Cer(d34:0)	Positive	1.0182	9.29e-194	4.59e-193
599.146	0.3954	Methionyl-Methionine	Positive	1.3019	3.13e-196	1.74e-195
693.582	3.6035	3-Hydroxy-1-phenyl-1-heptadecanone	Positive	1.2055	1.17e-198	7.05e-198
623.343	0.9948	Chenodeoxycholyltryptophan	Positive	1.5641	1.62e-201	1.05e-200
620.147	4.9535	Carboxymethyl chitosan	Positive	1.3091	2.62e-205	1.83e-204
255.233	3.1408	FA(16:0)	Negative	6.5834	0	0
124.007	3.5858	Taurine	Negative	6.2392	0	0
89.0244	1.4527	L-Lactic acid; Hydroxypropionic acid; Glyceraldehyde	Negative	5.1847	0	0
201.041	7.6086	Ascladiol; 2,3-Methyleneglutaric acid	Negative	5.1358	0	0
281.249	1.5249	Elaidic acid; FA(18:1)	Negative	5.131	4.48e-228	1.43e-227
246.951	1.5086	Dimethyl 2,3-bis(sulfanyl)butanedioate	Negative	4.5258	0	0
175.025	5.6174	Ascorbic acid	Negative	4.5218	0	0
146.046	18.8891	L-Glutamic acid; D-Glutamic acid; L-4-Hydroxyglutamate semialdehyde	Negative	3.8077	3.62e-261	1.58e-260
279.233	4.5434	FA(18:2)	Negative	3.4663	1.33e-199	3.35e-199
329.246	0.5751	FA(20:2)	Negative	3.0212	2.04e-205	5.5e-205
146.985	19.4804	Hydroquinone	Negative	2.9487	0	0
269.088	3.8653	D-erythro-L-galacto-Nonulose	Negative	2.8757	2.37e-261	1.06e-260
303.232	4.0404	3,4-Dimethyl-5-pentyl-2-furannonanoic acid; 15(S)-Hydroxyeicosatrienoic acid; 12R-hydroxy-5Z,8Z,12Z-eicosatrienoic acid	Negative	2.7758	1.02e-127	1.49e-127
253.217	1.5665	FA(16:1); Palmitelaidic acid	Negative	2.7538	1.33e-99	1.64e-99
305.246	5.0433	FA(18:0)	Negative	2.6724	1.5e-147	2.48e-147
331.262	7.9361	FA(20:1)	Negative	2.6639	8.3e-154	1.45e-153
215.033	0.9107	D-Glucose; D-Galactose; D-Mannose	Negative	2.5909	0	0
181.964	8.1407	4-Nitrophenyl chloroformate	Negative	2.3776	0	0
115.004	10.7179	Maleic acid; Fumaric acid	Negative	2.3446	0	0
96.9697	5.7682	Glycolaldehyde; Acetic acid	Negative	2.2472	0	0
267.074	4.8686	Inosine	Negative	2.2423	5.48e-161	1.02e-160
132.029	3.5175	1,3,5-Triazine-2,4-diamine	Negative	2.177	1.86e-263	8.65e-263
306.077	5.7409	Glutathione	Negative	2.074	2.66e-262	1.22e-261
145.062	2.1089	D-Glutamine; L-Glutamine	Negative	2.0471	0	0
135.03	4.4923	2,3,4-Trihydroxybutanoic acid; Threonic acid	Negative	1.9451	2.95e-232	9.97e-232
128.035	2.2075	Pyroglutamic acid	Negative	1.9072	0	0
140.012	5.9266	L-alpha-Aminobutyric acid; gamma-Aminobutyric acid; 3-Aminoisobutanoic acid	Negative	1.905	0	0
151.026	2.8694	Xanthine	Negative	1.8209	1.39e-248	5.49e-248
133.012	6.4622	Benzothiophene	Negative	1.7517	0	0
242.08	2.7436	Miglitol	Negative	1.6518	0	0
346.052	4.2056	4-Hydroxybenzyl isothiocyanate rhamnoside	Negative	1.6271	0	0
271.005	1.2449	Bisphenol S	Negative	1.6148	1.44e-297	9.78e-297
236.023	9.231	S-Cysteinosuccinic acid	Negative	1.436	0	0
103.04	7.0233	2-Hydroxybutyric acid; 4-Hydroxybutyric acid; 3-Hydroxybutyric acid	Negative	1.4301	9.66e-259	4.15e-258
327.232	0.8391	Volemolide; ent-17-Acetoxy-16b-kauran-19-al; Siderol	Negative	1.4022	8.1e-105	1.02e-104
214.049	4.4208	Glucosamine; beta-D-Glucosamine	Negative	1.3364	0	0
168.99	9.1556	Malic acid	Negative	1.2516	3.1e-232	1.04e-231
476.278	9.9267	LPE(18:2)	Negative	1.2454	0	0
154.062	1.464	L-Histidine	Negative	1.2292	3.18e-215	9.63e-215
187.043	0.8255	2-(3-Mercaptopropyl)pentanedioic acid	Negative	1.2256	2.82e-161	5.25e-161
130.087	11.7376	Aminocaproic acid; L-Norleucine; L-Isoleucine	Negative	1.2212	6.08e-203	1.58e-202
208.983	0.4222	3,5-Dinitrosalicylic acid	Negative	1.2178	3.42e-241	1.24e-240
295.227	4.3413	12,13-DHOME	Negative	1.1968	1.64e-62	1.79e-62
270.088	3.634	Carotamine	Negative	1.1133	8.56e-247	3.26e-246
500.278	9.6399	Glycocholic acid	Negative	1.0707	0	0
635.526	9.4084	Polyoxyethylene dioleate	Negative	1.0667	2.89e-155	5.13e-155
608.357	7.8843	2-O-Glutaroyl-1-O-palmitoyl-sn-glycero-3-phosphocholine	Negative	1.0589	0	0
504.296	1.7037	Cholylaspartic acid	Negative	1.0391	0	0
167.021	2.7221	Uric acid	Negative	1.0349	1.06e-248	4.24e-248
247.056	0.6028	Garomefrine	Negative	1.0234	1.98e-289	1.26e-288
616.292	5.5826	Glycylserylprolylmethionylphenylalanylvalinamide	Negative	1.02	0	0
293.045	2.0801	3-Hydroxy-8,9-dimethoxycoumestan	Negative	1.0122	2.3e-204	6.11e-204
391.262	8.4584	Polypropylene	Negative	1.0061	7.47e-128	1.1e-127
302.062	2.0021	Thiobencarb	Negative	1.0054	1.86e-236	6.5e-236
